# Supplementary material for: Comprehensive Insights into Artificial Intelligence for Dental Lesion Detection: A Systematic Review
Source: Diagnostics (Basel). 2024 Dec 9;14(23):2768. doi: 10.3390/diagnostics14232768 (PMC11640338; doi:10.3390/diagnostics14232768)
Supplement: Supplementary file 1 [file diagnostics-14-02768-s001.zip]

Archive with 1 entries (1 files):
- diagnostics-3308188-SM.xlsx
