# Supplementary material for: Comprehensive Insights into Artificial Intelligence for Dental Lesion Detection: A Systematic Review
Source: Diagnostics (Basel). 2024 Dec 9;14(23):2768. doi: 10.3390/diagnostics14232768 (PMC11640338; doi:10.3390/diagnostics14232768)
Supplement: Supplementary file 1 [file diagnostics-14-02768-s001.zip › diagnostics-3308188-SM.xlsx]

## Sheet: research
	SEARCH QUERIES
Q-1	Lesion Detection in Dental Panoramic/Periapical/CBCT Radiographs
Q-2	Lesion Detection
Q-3	Lesion Detection Algorithms
Q-4	Deep and Machine Learning Methods in Dental Lesion Detection
Q-5	Application Areas of Lesion Detection
	SEARCH ENGINES
S-1	https://ieeexplore.ieee.org/Xplore/home.jsp
S-2	https://apps.webofknowledge.com/
S-3	http://link.springer.com/
S-4	https://scholar.google.com/
S-5	https://www.sciencedirect.com/
S-6	https://pubmed.ncbi.nlm.nih.gov/
	RESEARCH QUESTIONS
RQ-1	What are the object types for detection and classification in dental panoramic/periapical/CBCT images?
RQ-2	What are the state-of-the-art approaches to detect lesions in dental images?
RQ-3	What are the data augmentation methods used for dental images?
RQ-4	What are the possible research directions and future developments for the detection of lesions in dental images?
	EXCLUSION CRITERIA
EC-1	Studies that do not include state of the art methods for lesion detection
EC-2	Papers that have not full text
EC-3	Articles that do not fully address and discuss lesion detection
EC-4	Articles with SLR articles, secondary studies or surveys
EC-5	Studies that only focus on lesion detection but do not include lesion in teeth
	INCLUSION CRITERIA
IC-1	Title or abstract/keywords include key terms
IC-2	The summary of the study shows that the work is related to deep/machine learning methods
IC-3	The language of the study is English
IC-4	The study detects lesions through panorami/periapical/CBCT images
	QUALITY METRICS	Q.Type
Q1	Are the aims of the study clearly defined?	REPORTING
Q2	Are the scope and the context of the study clearly stated?	REPORTING
Q3	Is the proposed solution clearly explained and validated by an empirical study?	REPORTING
Q4	Are the variables used in the study likely to be valid and reliable?	RELEVANCE
Q5	Is the research process documented adequately?	RELEVANCE
Q6	Are the all study questions answered?	RELEVANCE
Q7	Are the negative findings presented?	RIGOR
Q8	Are the main findings stated clearly in terms of creditability, validity and reliability?	RIGOR
Q9	Do the conclusions relate to the aim of the purpose of study?	CREDIBILITY
Q10	Does the report have implications in research and/or practice	CREDIBILITY

## Sheet: study selection process
						Incluion Criteria				Exclusion Criteria
NO	KAYNAK	UUID	title	year	relevance	IC1	IC2	IC3	IC4	EC1	EC2	EC3	EC4	EC5
1	Springer	S1	A deep learning algorithm for white matter hyperintensity lesion detection and segmentation	2021	irrelevant	X	X	X						X
2	Springer	S2	Fully automatic prognostic biomarker extraction from metastatic prostate lesion segmentations in whole‑body [68Ga]Ga‑PSMA‑11 PET/CT images	2022	irrelevant	X	X	X						X
3	Springer	S3	Role of contrast‑enhanced ultrasound with Perfuorobutane in lesion detection, guidance for microwave ablation, and response assessment of hepatocellular carcinoma	2022	irrelevant	X	X	X				X	X	X
4	Springer	S4	Dual‑energy CT of the pancreas: comparison between virtual non‑contrast images and true non‑contrast images in the detection of pancreatic lesion	2023	irrelevant	X		X		X				X
5	Springer	S5	How does image quality affect radiologists’ perceived ability for image interpretation and lesion detection in digital mammography?	2021	irrelevant	X		X		X		X		X
6	Springer	S6	CariesNet: a deep learning approach for segmentation of multi-stage caries lesion from oral panoramic X-ray image	2023	irrelevant	X	X	X	X
7	Springer	S7	Neural network algorithm for detection of erosions and ankylosis on CT of the sacroiliac joints: multicentre development and validation of diagnostic accuracy	2023	irrelevant		X	X						X
8	Springer	S8	Deep learning for detection and 3D segmentation of maxillofacial bone lesions in cone beam CT	2023	irrelevant	X	X	X						X
9	Springer	S9	Comparison of automated versus hand‑held breast US in supplemental screening in asymptomatic women with dense breasts: is there a diference regarding woman preference, lesion detection and lesion characterization?	2020	irrelevant	X		X				X	X	X
10	Springer	S10	Forensic pilot application of rehydrating solutions on human cadavericskin: what are the efects on hemorrhagic infltrates?	2023	irrelevant			X		X		X		X
11	Springer	S11	Radiological age assessment based on clavicle ossifcation in CT:enhanced accuracy through deep learning	2024	irrelevant	X	X	X					X	X
12	Springer	S12	Automatic and robust estimation of sex and chronological age from panoramic radiographs using a multi-task deep learning network: a study on a South Korean population	2024	irrelevant	X	X	X					X	X
13	Springer	S13	FLAIR2 post‑processing: improving MS lesion detection in standard MS imaging protocols	2021	irrelevant	X		X		X				X
14	Springer	S14	Implementation of a 7T Epilepsy Task Force consensus imaging protocol for routine presurgical epilepsy work‑up: efect on diagnostic yield and lesion delineation	2023	irrelevant			X				X		X
15	Springer	S15	The devil is in the details: a small-lesion sensitive weakly supervised learning framework for prostate cancer detection and grading	2023	irrelevant			X						X
16	Springer	S16	Adenoma and serrated lesion detection with distal attachment in screening colonoscopy: a randomized controlled trial	2022	irrelevant	X		X		X		X		X
17	Springer	S17	Artificial intelligence techniques for enhanced skin lesion detection	2021	irrelevant	X		X		X				X
18	Springer	S18	A hybrid CNN architecture for skin lesion classification using deep learning	2023	irrelevant	X	X	X						X
19	Springer	S19	A deep convolutional neural network-based pigmented skin lesion classification application and experts evaluation	2021	irrelevant	X	X	X						X
20	Springer	S20	Computed high‑b‑value high‑resolution DWI improves solid lesion detection in IPMN of the pancreas	2022	irrelevant	X		X		X				X
21	Springer	S21	Incremental deep learning for reflectivity data recognition in stomatology	2022	irrelevant	X	X	X		X		X
22	Springer	S22	BF2 SkNet: best deep learning features fusion-assisted framework for multiclass skin lesion classification	2023	irrelevant		X	X		X		X		X
23	Springer	S23	Machine learning applications in detection and diagnosis of urology cancers: a systematic literature review	2024	irrelevant		X	X		X		X	X
24	Springer	S24	Improving CT‑image universal lesion detection with comprehensive data and feature enhancements	2022	irrelevant		X	X				X		X
25	Springer	S25	Dental radiology: a convolutional neural network‑based approach to detect dental disorders from dental images in a real‑time environment	2023	irrelevant		X	X		X		X
26	Springer	S26	Detecting the location of lung cancer on thoracoscopic images using deep convolutional neural networks	2023	irrelevant	X	X	X		X		X
27	Springer	S27	Diagnosis of interproximal caries lesions with deep convolutional neural network in digital bitewing radiographs	2022	irrelevant	X	X	X						X
28	Springer	S28	Deep learning for categorization of endodontic lesion based on radiographic periapical index scoring system	2022	relevant	X	X	X	X
29	Springer	S29	Potential and impact of artifcial intelligence algorithms in dento‑maxillofacial radiology	2022	irrelevant		X	X		X		X	X
30	Springer	S30	Automatic caries detection in bitewing radiographs: part I—deeplearning	2023	irrelevant		X	X				X
31	Springer	S31	Artifcial intelligence for classifcation and detection of oral mucosa lesions on photographs: a systematic review and meta‑analysis	2024	irrelevant		X	X		X			X	X
32	Springer	S32	Automatic caries detection in bitewing radiographs—Part II: experimental comparison	2024	irrelevant		X	X		X		X
33	Springer	S33	Improving acute stroke assessment in non‑enhanced computed tomography: automated tool for early ischemic lesion volume detection	2024	irrelevant	X	X	X						X
34	Springer	S34	A deep transfer learning approach for the detection and diagnosis of maxillary sinusitis on panoramic radiographs	2021	irrelevant	X	X	X				X
35	Springer	S35	Implant‑to‑nasal foor dimensions projected by panoramic radiographs in the maxillary incisor–canine region: implications for dental implant treatment	2022	irrelevant		X	X		X		X	X
36	Springer	S36	Panoramic Dental Reconstruction for Faster Detection of Dental Pathology on Medical Non‑dental CT Scans: a Proof of Concept from CT Neck Soft Tissue	2021	irrelevant			X	X			X
37	Springer	S37	Prediction of Radiation‑Related Dental Caries Through PyRadiomics Features and Artificial Neural Network on Panoramic Radiography	2021	irrelevant		X	X		X		X
38	Springer	S38	New Contrast Enhancement Method for Multiple Sclerosis Lesion Detection	2023	irrelevant	X	X	X						X
39	Springer	S39	Automated Registration and Color Labeling of Serial 3D Double Inversion Recovery MR Imaging for Detection of Lesion Progression in Multiple Sclerosis	2023	irrelevant			X						X
40	Springer	S40	Local Axial Scale‑Attention for Universal Lesion Detection	2023	irrelevant	X		X						X
41	Springer	S41	Use of Deep Neural Networks in the Detection and Automated Classification of Lesions Using Clinical Images in Ophthalmology, Dermatology, and Oral Medicine—A Systematic Review	2023	irrelevant		X	X		X		X	X
42	Springer	S42	Weakly Supervised Breast Lesion Detection in Dynamic Contrast‑Enhanced MRI	2023	irrelevant	X	X	X						X
43	Springer	S43	Deep Learning–Based Skin Lesion Multi‑class Classification with Global Average Pooling Improvement	2023	irrelevant	X	X	X						X
44	Springer	S44	Artificial Intelligence Techniques for Automatic Detection of Peri‑implant Marginal Bone Remodeling in Intraoral Radiographs	2023	irrelevant		X	X		X		X
45	Springer	S45	A Systematic Review on Caries Detection, Classification, and Segmentation from X‑Ray Images: Methods, Datasets, Evaluation, and Open Opportunities	2024	irrelevant		X	X		X		X	X
46	Springer	S46	Examining the efectiveness of a deep learning‑based computer‑aided breast cancer detection system for breast ultrasound	2023	irrelevant		X	X		X		X		X
47	Springer	S47	A systematic review of deep learning‑based cervical cytology screening: from cell identifcation to whole slide image analysis	2023	irrelevant		X	X		X		X
48	Springer	S48	Low-contrast lesion segmentation in advanced MRI experiments by time-domain Ricker-type wavelets and fuzzy 2-means	2022	irrelevant			X						X
49	Springer	S49	MSLANet: multi-scale long attention network for skin lesion classification	2023	irrelevant		X	X						X
50	Springer	S50	MFU-Net: a deep multimodal fusion network for breast cancer segmentation with dual-layer spectral detector CT	2023	irrelevant	X		X		X		X		X
51	Springer	S51	Human Monkeypox Classification from Skin Lesion Images with Deep Pre‑trained Network using Mobile Application	2022	irrelevant		X	X		X		X
52	Springer	S52	A new method proposed to Melanoma-skin cancer lesion detection and segmentation based on hybrid convolutional neural network	2023	irrelevant	X	X	X						X
53	Springer	S53	Automatic and visualized grading of dental caries using deep learning on panoramic radiographs	2023	irrelevant	X	X	X		X		X
54	Springer	S54	Skin lesion classification on dermatoscopic images using effective data augmentation and pre-trained deep learning approach	2023	irrelevant		X	X				X		X
55	Springer	S55	PaXNet: Tooth segmentation and dental caries detection in panoramic X-ray using ensemble transfer learning and capsule classifier	2023	irrelevant		X	X				X
56	Springer	S56	Proposed optimized active contour based approach for accurately skin lesion segmentation	2024	irrelevant			X				X
57	Springer	S57	Exploring pretrained encoders for lung nodule segmentation task using LIDC-IDRI dataset	2024	irrelevant		X	X				X		X
58	Springer	S58	Deep learning in skin lesion analysis for malignant melanoma cancer identifcation	2024	irrelevant		X	X		X		X
59	Springer	S59	Dental caries diagnosis using neural networks and deep learning: a systematic review	2024	irrelevant		X	X		X		X	X
60	Springer	S60	CPSNet: a cyclic pyramid-based small lesion detection network	2023	irrelevant	X	X	X						X
61	Springer	S61	Autonomous dental treatment planning on panoramic x-ray using deep learning based object detection algorithm	2023	irrelevant	X	X	X		X		X
62	Springer	S62	Detection of exudates from retinal images for non‑proliferative diabetic retinopathy detection using deep learning model	2023	irrelevant		X	X		X		X
63	Springer	S63	Transfer learning-enabled skin disease classification: the case of monkeypox detection	2024	irrelevant		X	X		X		X
64	Springer	S64	A brief introduction to concepts and applications of artifcial intelligence in dental imaging	2020	irrelevant		X	X		X		X
65	Springer	S65	Deep learning object detection of maxillary cyst‑like lesions on panoramic radiographs: preliminary study	2020	relevant	X	X	X	X
66	Springer	S66	Clinical guidelines for the application of panoramic radiographs in screening for osteoporosis	2021	irrelevant			X		X		X	X
67	Springer	S67	Diagnostic charting of panoramic radiography using deep‑learning artifcial intelligence system	2021	irrelevant		X	X		X		X
68	Springer	S68	Deep‑learning approach for caries detection and segmentation on dental bitewing radiographs	2021	irrelevant		X	X		X		X
69	Springer	S69	Artifcial intelligence models for clinical usage in dentistry with a focus on dentomaxillofacial CBCT: a systematic review	2022	irrelevant		X	X		X		X	X
70	Springer	S70	Experimental validation of computer‑vision methods for the successful detection of endodontic treatment obturation and progression from noisy radiographs	2023	irrelevant		X	X		X		X
71	Springer	S71	Generative adversarial networks in dental imaging: a systematic review	2023	irrelevant			X					X
72	Springer	S72	Artifcial intelligence for caries detection: a novel diagnostic tool using deep learning algorithms	2024	irrelevant		X	X		X		X
73	Springer	S73	Accuracy of machine learning in the diagnosis of odontogenic cysts and tumors: a systematic review and meta‑analysis	2024	irrelevant		X	X		X		X	X
74	Springer	S74	Transformer-Based Deep Learning Network for Tooth Segmentation on Panoramic Radiographs∗	2022	irrelevant		X	X		X		X
75	Springer	S75	Automatic skin lesion classifcation using a new densely connected convolutional network with an SF module	2022	irrelevant			X		X		X		X
76	Springer	S76	An end‑end deep learning framework for lesion segmentation on multi‑contrast MR images—an exploratory study in a rat model of traumatic brain injury	2023	irrelevant		X	X		X		X
77	Springer	S77	CR‑Conformer: a fusion network for clinical skin lesion classifcation	2023	irrelevant		X	X		X		X
78	Springer	S78	Dental disease detection on periapical radiographs based on deep convolutional neural networks	2021	irrelevant		X	X		X		X
79	Springer	S79	Multichannel three‑dimensional fully convolutional residual network‑based focal liver lesion detection and classifcation in Gd‑EOB‑DTPA‑enhanced MRI	2021	irrelevant	X	X	X						X
80	Springer	S80	Multi‑timepoint imaging with PSMA‑targeted [ 18F]F‑Florastamin PET/CT: lesion detection and comparison to conventional imaging	2023	irrelevant	X		X						X
81	Springer	S81	Development and evaluation of an integrated liver nodule diagnostic bmethod by combining the liver segment division and lesion localization/classifcation models for enhanced focal liver lesion detection	2023	irrelevant	X		X						X
82	Springer	S82	Fundus image lesion detection algorithm for diabetic retinopathy screening	2020	irrelevant	X		X						X
83	Springer	S83	Classifcation of periodontitis stages in mandibular area from dental panoramic radiograph using Adaptive Center Line‑Distance Based image processing approach	2020	irrelevant		X	X		X		X
84	Springer	S84	Retraction Note to: Fundus image lesion detection algorithm for diabetic retinopathy screening	2022	irrelevant	X		X			X			X
85	Springer	S85	A deep learning approach for dental implant planning in cone-beam computed tomography images	2021	irrelevant		X	X		X		X
86	Springer	S86	The concordance in lesion detection and characteristics between the Anatomical Intelligence and conventional breast ultrasound Scan method	2021	irrelevant	X		X						X
87	Springer	S87	Application of a deep learning image reconstruction (DLIR) algorithm in head CT imaging for children to improve image quality and lesion detection	2021	irrelevant	X	X	X						X
88	Springer	S88	An artifıcial ıntelligence approach to automatic tooth detection and numbering in panoramic radiographs	2021	irrelevant		X	X		X		X
89	Springer	S89	Automatic lesion segmentation using atrous convolutional deep neural networks in dermoscopic skin cancer images	2022	irrelevant		X	X				X		X
90	Springer	S90	Computer-aided diagnosis with a convolutional neural network algorithm for automated detection of urinary tract stones on plain X-ray	2021	irrelevant		X	X		X		X		X
91	Springer	S91	A pilot study of a deep learning approach to detect marginal bone loss around imp	2022	irrelevant		X	X		X		X
92	Springer	S92	A two-stage deep learning architecture for radiographic staging of periodontal bone loss	2022	irrelevant		X	X		X		X
93	Springer	S93	A comprehensive artifcial intelligence framework for dental diagnosis and charting	2022	irrelevant		X	X		X		X
94	Springer	S94	Artificial intelligence in the diagnosis of dental diseases on panoramic radiographs: a preliminary study	2023	irrelevant		X	X		X		X
95	Springer	S95	An artificial intelligence study: automatic description of anatomic landmarks on panoramic radiographs in the pediatric population	2023	irrelevant		X	X		X		X
96	Springer	S96	Machine learning in the detection of dental cyst, tumor, and abscess lesions	2023	irrelevant	X	X	X		X				X
97	Springer	S97	Enhancing deep learning classifcation performance of tongue lesions in imbalanced data: mosaic-based soft labeling with curriculum learning	2024	irrelevant		X	X		X				X
98	Springer	S98	A deep semantic segmentation correction network for multi-model tiny lesion areas detection	2021	irrelevant	X	X	X						X
99	Springer	S99	Automatic lesion detection and segmentation in 18F-futemetamol positron emission tomography images using deep learning	2022	irrelevant	X	X	X						X
100	Springer	S100	Cervical pre-cancerous lesion detection: development of smartphone-based VIA application using artifcial intelligence	2022	irrelevant	X		X						X
101	Springer	S101	Deep learning-based automated lesion segmentation on pediatric focal cortical dysplasia II preoperative MRI: a reliable approach	2024	irrelevant		X	X				X		X
102	Springer	S102	Residual refinement for interactive skin lesion segmentation	2021	irrelevant			X				X		X
103	Springer	S103	Unraveling the complexity: deep learning for imbalanced retinal lesion detection and multi‑disease identifcation	2021	irrelevant	X	X	X						X
104	Springer	S104	Color-invariant skin lesion semantic segmentation based on modifed U-Net deep convolutional neural network	2022	irrelevant		X	X				X		X
105	Springer	S105	How Artifcial Inelegance Is Transforming Aesthetic Dentistry: A Review	2024	irrelevant		X	X					X
106	Springer	S106	Expert consensus on dental caries management	2022	irrelevant		X	X				X	X
107	Springer	S107	Carious lesion detection technologies: factual clinical approaches	2020	irrelevant	X		X				X
108	Springer	S108	Enhancing diagnostic precision in liver lesion analysis using a deep learning-based system: opportunities and challenges	2024	irrelevant		X	X			X	X		X
109	Springer	S109	Automatic detection of non‑perfusion areas in diabetic macular edema from fundus fuorescein angiography for decision making using deep learning	2020	irrelevant		X	X				X		X
110	Springer	S110	Dental enumeration and multiple treatment detection on panoramic X‑rays using deep learning	2021	irrelevant		X	X				X
111	Springer	S111	Classifcation of caries in third molars on panoramic radiographs using deep learning	2021	irrelevant		X	X				X
112	Springer	S112	Clinically applicable artifcial intelligence system for dental diagnosis with CBCT	2021	irrelevant		X	X				X
113	Springer	S113	Deep learning for early dental caries detection in bitewing radiographs	2021	irrelevant		X	X				X
114	Springer	S114	Breast lesion detection using an anchor‑free network from ultrasound images with segmentation‑based enhancement	2022	irrelevant	X	X	X						X
115	Springer	S115	Lesion identifcation and malignancy prediction from clinical dermatological images	2022	irrelevant		X	X				X		X
116	Springer	S116	A deep learning framework assisted echocardiography with diagnosis, lesion localization, phenogrouping heterogeneous disease, and anomaly detection	2023	irrelevant	X	X	X						X
117	Springer	S117	Automatic diagnosis of retention pseudocyst in the maxillary sinus on panoramic radiographs using a convolutional neural network algorithm	2023	irrelevant		X	X				X
118	Springer	S118	Multi‑arm U‑Net with dense input and skip connectivity forT2 lesion segmentation in clinical trials of multiple sclerosis	2023	irrelevant		X	X				X		X
119	Springer	S119	Vison transformer adapter‑based hyperbolic embeddings for multi‑lesion segmentation in diabetic retinopathy	2023	irrelevant		X	X				X		X
120	Springer	S120	Teeth and prostheses detection in dental panoramic X‑rays using CNN‑based object detector and a priori knowledge‑based algorithm	2023	irrelevant		X	X				X		X
121	Springer	S121	Diagnosing oral and maxillofacial diseases using deep learning	2024	irrelevant		X	X				X
122	Springer	S122	Performance evaluation of a deep learning model for automatic detection and localization of idiopathic osteosclerosis on dental panoramic radiographs	2024	irrelevant		X	X				X
123	Springer	S123	Attention‑guided jaw bone lesion diagnosis in panoramic radiography using minimal labeling efort	2024	relevant	X	X	X	X
124	Springer	S124	Neutrosophic Set‑Based Caries Lesion Detection Method to Avoid Perception Error	2020	irrelevant	X		X				X
125	Springer	S125	Value of difusion‐weighted MRI and lesion‐to‐spinal cord signal intensity ratio in pulmonary lesion characterization	2023	irrelevant			X				X		X
126	Springer	S126	Survey on Computational Techniques for Pigmented Skin Lesion Segmentation	2022	irrelevant			X				X		X
127	ieee	I1	A Study on Wireless Capsule Endoscopy for Small Intestinal Lesions Detection Based on Deep Learning Target Detection	2020	irrelevant	X	X	X						X
128	ieee	I2	A Task Decomposing and Cell Comparing ethod for Cervical Lesion Cell Detection	2022	irrelevant			X				X		X
129	ieee	I3	Advanced Deep Learning-Based Approach for Tooth Detection, and Dental Cavity and Restoration Segmentation in X-Ray Images	2023	irrelevant		X	X				X
130	ieee	I4	An Efficient Detection Framework for Linear Skin Lesions with Pigmentary Disorders	2020	irrelevant	X		X						X
131	ieee	I5	An End-to-End Framework For Universal Lesion Detection With Missing Annotations	2022	irrelevant	X		X						X
132	ieee	I6	Analysis of Panoramic Images using Deep Learning For Dental Disease Identification	2023	irrelevant		X	X				X
133	ieee	I7	Applied AI for real-time detection of lesions and tumors following severe head injuries	2023	irrelevant	X		X						X
134	ieee	I8	Automatic Detection of Focal Liver Lesions in Multi-phase CT Images Using One-Stage Object Detectors	2023	irrelevant	X	X	X						X
135	ieee	I9	Automatic Tumor Lesion Detection and Segmentation Using Histogram-Based Gravitational Optimization Algorithm	2024	irrelevant	X		X						X
136	ieee	I10	Bone lesion detection using attention mechanism and multİ scales feature fusion network	2021	irrelevant	X		X						X
137	ieee	I11	CT Brain Lesion Detection through Combination of Recursive Sub-image Histogram Equalization in Wavelet Domain and Adaptive Gamma Correction with Weighting Distribution	2024	irrelevant	X		X						X
138	ieee	I12	Dental Disease Detection based on CNN for Panoramic Dental Radiographs	2023	relevant	X	X	X	X
139	ieee	I13	Detection and Classification of Dental Defect using CNN	2022	relevant	X	X	X	X
140	ieee	I14	Faster Region Convolutional Neural Networks Applied to Ultrasonic Images for Breast Lesion Detection and Classification	2020	irrelevant	X		X						X
141	ieee	I15	Improving Lung Lesion Detection in Low Dose Positron Emission Tomography Images Using Machine Learning	2024	irrelevant	X	X	X						X
142	ieee	I16	Improving the Diagnostic of Contrast Enhanced Ultrasound Imaging using Optical Flow for Focal Liver Lesion Detection	2022	irrelevant	X	X	X						X
143	ieee	I17	Ipsilateral Lesion Detection Refinement for Tomosynthesis	2023	irrelevant	X	X	X						X
144	ieee	I18	Kidney MRI Segmentation for Lesion Detection Using Clustering with Slime Mould Algorithm	2021	irrelevant	X		X						X
145	ieee	I19	Points of Interest and Visual Dictionaries for Automatic Retinal Lesion Detection	2024	irrelevant	X		X						X
146	ieee	I20	Retinal Lesions Detection for Screening of DiabeticRetinopathy	2024	irrelevant	X		X						X
147	ieee	I21	Semantic Segmentation of Dental Caries using Improved DeeplabV3 Network	2024	irrelevant		X	X				X
148	ieee	I22	Teeth Detection and Dental Problem Classification in Panoramic X-Ray Images using Deep Learning and Image Processing Techniques	2020	irrelevant		X	X		X		X
149	ieee	I23	Texture Analysis of Color Oral Images for Lesion Detection	2020	irrelevant	X		X				X
150	ieee	I24	Unsupervised Detection of Liver Lesions in CT Images	2024	irrelevant	X		X						X
151	ieee	I25	Unsupervısed Retınal Lesıon Detectıon By Learnıng To Restore corrupted Fundus Images	2022	irrelevant	X	X	X						X
152	ieee	I26	A Lung Lesion Detection Algorithm Based on YOLOv7 and Selfattention Mechanism	2023	irrelevant	X	X	X						X
153	ieee	I27	Dental Disease Detection based on CNN for Panoramic Dental Radiographs	2023	relevant	X	X	X	X
154	ieee	I28	Anatomically Constrained Deep Learning for Automating Dental CBCT Segmentation and Lesion Detection	2021	irrelevant	X	X	X	X			X
155	ieee	I29	Automatic Diagnosis of Early-Stage Oral Cancer and Precancerous Lesions from ALA-PDD Images Using GAN and CNN	2022	irrelevant		X	X				X
156	ieee	I30	Dental Caries Detection Using Score-Based Multi-Input Deep Convolutional Neural Network	2022	irrelevant	X	X	X				X		X
157	ieee	I31	Combining CNN with Pathological Information for the Detection of Transmissive Lesions of Jawbones from CBCT Images	2021	irrelevant	X	X	X				X		X
158	ieee	I32	Combining CNN with Pathological Information for the Detection of Transmissive Lesions of Jawbones from CBCT Images	2023	irrelevant	X	X	X				X		X
159	ieee	I33	Preliminary impedance spectroscopy study for carious lesions detection	2022	irrelevant	X		X		X
160	ieee	I34	Missing Teeth and Restoration Detection Using Dental Panoramic Radiography Based on Transfer Learning With CNNs	2022	relevant	X	X	X	X
161	ieee	I35	A Lung Lesion Detection Algorithm Based on YOLOv7 and Selfattention Mechanism	2023	irrelevant	X	X	X						X
162	ieee	I36	Improving the Diagnostic of Contrast Enhanced Ultrasound Imaging using Optical Flow for Focal Liver Lesion Detection	2022	irrelevant	X	X	X						X
163	ieee	I37	Faster Region Convolutional Neural Networks Applied to Ultrasonic Images for Breast Lesion Detection and Classification	2020	irrelevant	X	X	X				X		X
164	ieee	I38	Unsupervised Retinal Lesion Detection by Learning to Restore Corrupted Fundus Images	2022	irrelevant	X	X	X						X
165	ieee	I39	Skin Lesion Detection Using MobileNet CNN	2023	irrelevant	X	X	X				X		X
166	ieee	I40	Multiple Lesions Detection of Fundus Images Based on Convolution Neural Network Algorithm With Improved SFLA	2020	irrelevant	X	X	X						X
167	ieee	I41	An Improved Deep Network of Pulmonary Tuberculosis Lesions Detection based on YOLO	2022	irrelevant	X	X	X						X
168	ieee	I42	Improving Gastric Lesion Detection by using Specular Highlights Removal Algorithm and Deep Learning Approach	2023	irrelevant	X	X	X				X		X
169	ieee	I43	Skin Lesion Detection and Classification Using Machine Learning: A Comprehensive Approach for Accurate Diagnosis and Treatment	2023	irrelevant	X	X	X						X
170	ieee	I44	Deep Learning Based Lesion Detection on Dental Panoramic Radiographs	2023	relevant	X	X	X	X
171	wos	W1	Detection of Dental Apical Lesions Using CNNs on Periapical Radiograph	2021	relevant	X	X	X	X
172	wos	W2	A High-Accuracy Detection System: Based on Transfer Learning for Apical Lesions on Periapical Radiograph	2022	relevant	X	X	X	X
173	wos	W3	Pan‑segmental intraprostatic lesions involving mid‑gland and apex of prostate (mid‑apical lesions): assessing the true value of extreme apical biopsy cores	2022	irrelevant			X				X		X
174	wos	W4	Deep learning-based apical lesion segmentation from panoramic radiographs	2022	relevant	X	X	X	X
175	wos	W5	Electronic processing of digital panoramic radiography for the detection of apical periodontitis	2020	irrelevant			X
176	wos	W6	Present status and future directions: Imaging techniques for the detection of periapical lesions	2022	irrelevant	X		X	X
177	wos	W7	Ultrasound examination for the detection of simulated periapical bone lesions in bovine mandibles: an ex vivo study	2020	irrelevant			X		X		X		X
178	wos	W8	Systemic and Extraradicular Bacterial Translocation in Apical Periodontitis	2021	irrelevant			X		X				X
179	wos	W9	The effect of a deep- learning tool on dentists' performances in detecting apical radiolucencies on periapical radiographs	2022	relevant	X	X	X	X
180	wos	W10	Evaluation of an Artificial Intelligence System for the Diagnosis of Apical Periodontitis on Digital Panoramic Images	2023	relevant	X	X	X	X
181	wos	W11	Detection of Periapical Lesions on Panoramic Radiographs Using Deep Learning	2023	relevant	X	X	X	X
182	wos	W12	Assessment of Digital Intraoral Periapical Radiograph for the Detection of Apical Root Resorption in Inflammatory Periapical Pathologies: A Radiovisiography Study	2024	irrelevant	X		X		X
183	wos	W13	Systemic burden and cardiovascular risk to Porphyromonas species in apical periodontitis	2022	irrelevant			X				X
184	wos	W14	Artificial Intelligence for the Computer-aided Detection of Periapical Lesions in Cone-beam Computed Tomographic Images	2020	relevant	X	X	X
185	wos	W15	Which factors related to apical radiolucency may influence its radiographic detection? A study using CBCT as reference standard	2021	irrelevant			X
186	wos	W16	Detectability of simulated apical lesions on mandibular premolars and molars between radiographic intraoral and cone-beam computed tomography images: an ex vivo study	2022	irrelevant			X				X
187	wos	W17	Evaluating a Periapical Lesion Detection CNN on a Clinically Representative CBCT Dataset-A Validation Study	2024	relevant	X	X	X
188	wos	W18	Pulp Regenerative Therapy Using Autologous Dental Pulp Stem Cells in a Mature Tooth with Apical Periodontitis: A Case Report	2024	irrelevant			X			X	X
189	wos	W19	Generalizability of deep learning models for dental image analysis	2021	relevant	X	X	X	X
190	wos	W20	Anterior and apical samplings during transperineal image-guided prostate biopsy	2022	irrelevant			X						X
191	wos	W21	Does the quality of residual alveolar bone apical to a periodontal lesion beneath the maxillary sinus play a vital role in preventing the extension of periodontal disease to maxillary sinus? A CBCT-assisted retrospective study	2021	irrelevant			X				X
192	wos	W22	CariesNet: a deep learning approach for segmentation of multi-stage caries lesion from oral panoramic X-ray image	2023	irrelevant	X	X	X				X
193	wos	W23	The benefit of culture-independent methods to detect bacteria and fungi in re-infected root filled teeth: a pilot study	2021	irrelevant			X		X		X
194	wos	W24	Diagnostic Test Accuracy of Artificial Intelligence in Detecting Periapical Periodontitis on Two-Dimensional Radiographs: A Retrospective Study and Literature Review	2023	irrelevant	X	X	X	X				X
195	pm	PM1	Deep learning for caries detection: A systematic review	2022	irrelevant	X	X	X					X
196	pm	PM2	Applications of artificial intelligence in the analysis of dental panoramic radiographs: an overview of systematic reviews	2023	irrelevant	X	X	X	X		X		X
197	pm	PM3	Deep learning-based apical lesion segmentation from panoramic radiographs	2022	relevant	X	X	X	X
198	pm	PM4	Machine learning in the detection of dental cyst, tumor, and abscess lesions	2023	irrelevant	X		X		X		X
199	pm	PM5	Developments and Performance of Artificial Intelligence Models Designed for Application in Endodontics: A Systematic Review	2023	irrelevant		X	X				X
200	pm	PM6	The role of deep learning for periapical lesion detection on panoramic radiographs	2023	relevant	X	X	X	X
201	pm	PM7	Artificial intelligence and dental panoramic radiographs: where are we now?	2024	irrelevant	X		X			X		X
202	pm	PM8	Deep learning and artificial intelligence in dental diagnostic imaging	2023	irrelevant	X	X	X				X
203	pm	PM9	Detection and Segmentation of Radiolucent Lesions in the Lower Jaw on Panoramic Radiographs Using Deep Neural Networks	2023	irrelevant	X		X				X
204	pm	PM10	Two-dimensional Periapical, Panoramic Radiography Versus Three-dimensional Cone-beam Computed Tomography in the Detection of Periapical Lesion After Endodontic Treatment: A Systematic Review	2020	irrelevant	X		X					X
205	pm	PM11	Do panoramic radiographs offer improved diagnostic accuracy over clinical examination and other radiographic techniques in children?	2021	irrelevant			X		X	X	X	X
206	pm	PM12	Calibration improves observer reliability in detecting periapical pathology on panoramic radiographs	2021	irrelevant			X				X
207	pm	PM13	Dental enumeration and multiple treatment detection on panoramic X-rays using deep learning	2021	irrelevant		X	X		X		X
208	pm	PM14	Evaluation of Mucous Retention Cyst Prevalence on Digital Panoramic Radiographs in the Local Population of Iran	2022	irrelevant			X		X		X
209	pm	PM15	Combining public datasets for automated tooth assessment in panoramic radiographs	2024	irrelevant	X		X				X
210	pm	PM16	Deep Learning for Automated Detection of Cyst and Tumors of the Jaw in Panoramic Radiographs	2020	irrelevant	X	X	X				X		X
211	pm	PM17	Prevalence of Total Edentulism and Panoramic Radiographic Findings of Totally Edentulous Patients in a Dental School in Jeddah, Saudi Arabia	2022	irrelevant			X		X		X
212	pm	PM18	Efficacy of artificial intelligence in the detection of periodontal bone loss and classification of periodontal diseases: A systematic review	2023	irrelevant			X				X	X
213	pm	PM19	Performance evaluation of a deep learning model for automatic detection and localization of idiopathic osteosclerosis on dental panoramic radiographs	2024	irrelevant	X	X	X				X
214	pm	PM20	Effect of deep transfer learning with a different kind of lesion on classification performance of pre-trained model: Verification with radiolucent lesions on panoramic radiographs	2023	irrelevant	X	X	X	X			X
215	pm	PM21	Incidental Pathologic Findings from Orthodontic Pretreatment Panoramic Radiographs	2023	irrelevant			X		X		X
216	pm	PM22	Automatic detection and classification of nasopalatine duct cyst and periapical cyst on panoramic radiographs using deep convolutional neural networks	2023	irrelevant		X	X				X
217	pm	PM23	Deep Learning for Detection of Periapical Radiolucent Lesions: A Systematic Review and Meta-analysis of Diagnostic Test Accuracy	2023	irrelevant	X	X	X		X			X
218	pm	PM24	Deep learning system for distinguishing between nasopalatine duct cysts and radicular cysts arising in the midline region of the anterior maxilla on panoramic radiographs	2023	irrelevant	X	X	X				X
219	pm	PM25	Benefit of Panoramic Radiography in the Detection of Carotid Calcifications: Clinical Case Reports and Review of the Literature	2023	irrelevant	X		X				X	X
220	pm	PM26	Mental foramen in panoramic radiography can be a reference for discrimination of punched-out lesions in the mandible in patients with symptomatic multiple myeloma: A cross-sectional study	2022	irrelevant			X		X		X	X
221	pm	PM27	Deep Learning for Caries Detection and Classification	2021	irrlevant	X	X	X				X
222	pm	PM28	Comparison of artificial intelligence vs. junior dentists’ diagnostic performance based on caries and periapical infection detection on panoramic images	2023	irrelevant	X		X		X		X
223	pm	PM29	Radiographic modalities for diagnosis of caries in a historical perspective: from film to machine-intelligence supported systems	2021	irrelevant			X		X		X	X
224	pm	PM30	Dento-osseous anomalies in patients with familial adenomatous polyposis: A follow-up study	2020	irrelevant			X				X	X
225	pm	PM31	Clinical practice guidelines for radiographic assessment in management of oral cancer	2022	irrelevant			X		X		X
226	pm	PM32	Diagnostic accuracy of panoramic radiography and ultrasonography in detecting periapical lesions using periapical radiography as a gold standard	2020	irrelevant	X		X	X	X		X
227	pm	PM33	A Novel Deep Learning-Based Approach for Segmentation of Different Type Caries Lesions on Panoramic Radiographs	2023	irrelevant	X	X	X				X
228	pm	PM34	Determining the reliability of diagnosis and treatment using artificial intelligence software with panoramic radiographs	2023	irrelevant	X	X	X	X			X
229	pm	PM35	Differentiation of osteosarcoma from osteomyelitis using microarchitectural analysis on panoramic radiographs	2022	irrelevant			X		X		X
230	pm	PM36	Evaluation of an Artificial Intelligence System for the Diagnosis of Apical Periodontitis on Digital Panoramic Images	2023	relevant	X	X	X	X
231	pm	PM37	Emulating Clinical Diagnostic Reasoning for Jaw Cysts with Machine Learning	2022	irrelevant	X	X	X	X
232	pm	PM38	CariesNet: a deep learning approach for segmentation of multi-stage caries lesion from oral panoramic X-ray image	2022	irrelevant	X	X	X				X
233	pm	PM39	FDG-PET/CT for oral focus assessment in head and neck cancer patients	2022	irrelevant	X		X		X		X
234	pm	PM40	Prevalence of hypercementosis and frequency of possible etiological factors in a Turkish subpopulation	2021	irrlevant			X		X	X
235	pm	PM41	Traumatic Bone Cyst of the Anterior Mandibular Region: A Case Report	2022	irrelevant			X		X		X
236	pm	PM42	Mandibular Metastasis of a Recurrent Poorly Differentiated Urothelial Bladder Carcinoma	2021	irrelevant			X				X
237	pm	PM43	Prevalence of Impacted Teeth: A Radiographical Retrospective Rio de Janeiro Population-Based Study	2024	irrelevant			X			X	X
238	pm	PM44	A Systematic Review on Caries Detection, Classification, and Segmentation from X-Ray Images: Methods, Datasets, Evaluation, and Open Opportunities	2024	irrelevant		X	X				X	X
239	sd	SD1	Development of an automatic detection model using artificial intelligence for the detection of cyst-like radiolucent lesions of the jaws on panoramic radiographs with small training datasets	2022	irrelevant	X	X	X				X
240	sd	SD2	Automatic detection and classification of nasopalatine duct cyst and periapical cyst on panoramic radiographs using deep convolutional neural networks	2023	irrelevant	X	X	X				X
241	sd	SD3	External Validation of the Effect of the Combined Use of Object Detection for the Classification of the C-Shaped Canal Configuration of the Mandibular Second Molar in Panoramic Radiographs: A Multicenter Study	2024	irrelevant			X			X	X
242	sd	SD4	Automated permanent tooth detection and numbering on panoramic radiograph using a deep learning approach	2024	irrelevant		X	X		X		X
243	sd	SD5	Development and Validation of a Visually Explainable Deep Learning Model for Classification of C-shaped Canals of the Mandibular Second Molars in Periapical and Panoramic Dental Radiographs	2022	irrelevant		X	X		X	X	X
244	sd	SD6	Denoised encoder-based residual U-net for precise teeth image segmentation and damage prediction on panoramic radiographs	2023	irrelevant			X		X		X
245	sd	SD7	Detection of dental periapical lesions using retinex based image enhancement and lightweight deep learning model	2024	relevant	X	X	X	X
246	sd	SD8	Evaluation of artificial intelligence for automatic tooth and periapical pathosis detection on panoramic radiography	2023	relevant	X	X	X	X
247	sd	SD9	Deep Learning for Detection of Periapical Radiolucent Lesions: A Systematic Review and Meta-analysis of Diagnostic Test Accuracy	2023	irrelevant	X	X	X		X			X
248	sd	SD10	Multi-model Deep Learning approach for segmentation of teeth and periapical lesions on Pantomographs	2023	relevant	X		X
249	sd	SD11	Increased risks of maxillary sinus mucosal thickening in Chinese patients with periapical lesions	2023	irrelevant			X		X		X
250	sd	SD12	An artificial intelligence system using machine-learning for automatic detection and classification of dental restorations in panoramic radiography	2020	irrelevant		X	X				X
251	sd	SD13	Automatic Detection of Periapical Osteolytic Lesions on Cone-beam Computed Tomography Using Deep Convolutional Neuronal Networks	2022	irrelevant		X	X				X
252	sd	SD14	Artificial Intelligence for the Computer-aided Detection of Periapical Lesions in Cone-beam Computed Tomographic Images	2020	irrelevant	X	X	X			X	X
253	sd	SD15	Apical status and prevalence of endodontic treated teeth among Saudi adults in Eastern province: A prospective radiographic evaluation	2022	relevant	X		X
254	sd	SD16	A Novel Volume-based Cone-beam Computed Tomographic Periapical Index	2021	irrelevant	X		X		X		X
255	sd	SD17	Differential Diagnosis of Periapical Radiopacities and Radiolucencies	2020	irrelavant	X		X	X		X
256	sd	SD18	Comparison of the diagnostic efficacy of 2D radiography and cone beam computed tomography in persistent apical periodontal disease: A PRISMA-DTA systematic review and meta-analysis	2021	irrelevant	X		X		X		X	X
257	sd	SD19	The Influence of Missed Canals on the Prevalence of Periapical Lesions in Endodontically Treated Teeth: A Cross-sectional Study	2020	irrelevant			X		X	X	X	X
258	sd	SD20	Deep Learning for the Radiographic Detection of Apical Lesions	2019	relevant	X	X	X	X
259	sd	SD21	Deep learning for classification of late gadolinium enhancement lesions based on the 16-segment left ventricular model	2024	irrelevant	X	X	X						X
260	sd	SD22	Evaluation of deep learning for detecting intraosseous jaw lesions in cone-beam computed tomography volumes	2023	irrelevant	X	X	X				X
261	sd	SD23	A Cascaded Deep Learning–Based Artificial Intelligence Algorithm for Automated Lesion Detection and Classification on Biparametric Prostate Magnetic Resonance Imaging	2022	irrelevant	X	X	X						X
262	sd	SD24	Automatic Detection of Periapical Osteolytic Lesions on Cone-beam Computed Tomography Using Deep Convolutional Neuronal Networks	2022	relevant	X	X	X
263	gs	GS1	Present status and future directions: Imaging techniques for the detection of periapical lesions	2022	irrelevant	X		X		X		X
264	gs	GS2	A U-Net Approach to Apical Lesion Segmentation on Panoramic Radiographs	2022	relevant	X	X	X	X
265	gs	GS3	Artificial Intelligence for the Computer-aided Detection of Periapical Lesions in Cone-beam Computed Tomographic Images	2020	relevant		X	X
266	gs	GS4	Evaluation of artificial intelligence for detecting periapical pathosis on cone-beam computed tomography scans	2020	relevant		X	X
267	gs	GS5	The effect of a deep-learning tool on dentists’ performances in detecting apical radiolucencies on periapical radiographs	2022	relevant	X	X	X	X
268	gs	GS6	Machine Learning to Predict Apical Lesions: A Cross-Sectional and Model Development Study	2023	irrelevant			X	X	X		X
269	gs	GS7	Development of a Deep Learning Algorithm for Periapical Disease Detection in Dental Radiographs	2020	relevant	X	X	X	X
270	gs	GS8	Detecting caries lesions of different radiographic extension on bitewings using deep learning	2020	irrelevant	X	X	X				X
271	gs	GS9	A deep learning approach for radiological detection and classification of radicular cysts and periapical granulomas	2023	relevant	X	X	X	X
272	gs	GS10	Automatic Classification System for Periapical Lesions in Cone-Beam Computed Tomography	2022	relevant	X	X	X
273	gs	GS11	Deep learning for caries lesion detection in near-infrared light transillumination images: A pilot study	2020	irrelavant	X	X	X				X
274	gs	GS12	Deep Learning for Dental Diagnosis: A Novel Approach to Furcation Involvement Detection on Periapical Radiographs	2023	irrelevant		X	X		X		X
275	gs	GS13	Detection of Proximal Caries Lesions on Bitewing Radiographs Using Deep Learning Method	2022	irrelevant		X	X		X		X
276	gs	GS14	Automatic Lesion Detection in Periapical X-rays	2024	relevant	X	X	X
277	gs	GS15	Detecting the presence of taurodont teeth on panoramic radiographs using a deep learning-based convolutional neural network algorithm	2022	irrelevant		X	X		X		X
278	gs	GS16	Periapical Lesion Diagnosis Support System Based on X-ray Images Using Machine Learning Technique	2021	relevant	X	X	X
279	gs	GS17	Artificial intelligence in detecting periapical lesion: A systematic review	2023	irrelevant	X	X	X				X	X
280	gs	GS18	Evaluation of artificial intelligence for detecting periapical lesions on panoramic radiographs	2024	relevant	X	X	X	X
281	gs	GS19	Clinically Oriented CBCT Periapical Lesion Evaluation via 3D CNN Algorithm	2023	irrelevant	X	X	X			X	X
282	gs	GS20	Convolutional Neural Networks For Apical Lesion Segmentation From Panoramic Radiographs	2021	irrelevant	X	X	X	X	X
283	gs	GS21	A New Approach towards Detection of Periapical Lesions using Artificial Intelligence	2023	relevant	X	X	X
284	gs	GS22	A U-Net Approach to Apical Lesion Segmentation on Panoramic Radiographs	2022	relevant	X	X	X	X			X
285	gs	GS23	A Dataset of the Periapical Lesions in Panoramic Radiographs for Deep-Learning-Based Classification and Detection	2024	irrelevant	X	X	X
286	gs	GS24	Nonendodontic Lesions Misdiagnosed as Apical Periodontitis Lesions: Series of Case Reports and Review of Literature	2024	irrelevant	X	X	X					X
287	gs	GS25	Stroke Lesion Detection and Analysis in MRI Images Based on Deep Learning	2021	irrelevant	X	X	X				X		X
288	gs	GS26	DeepLesion: automated mining of large-scale lesion annotations and universal lesion detection with deep learning	2018	irrelevant	X		X						X
289	gs	GS27	3D Context Enhanced Region-Based Convolutional Neural Network for End-to-End Lesion Detection	2018	irrelevant	X		X		X				X
290	gs	GS28	Exploring uncertainty measures in deep networks for Multiple sclerosis lesion detection and segmentation	2020	irrelevant	X	X	X				X		X
291	gs	GS29	A Survey on Diabetic Retinopathy Lesion Detection and Segmentation	2023	irrelevant	X		X		X		X		X
292	gs	GS30	The Role of Artificial Intelligence in Colorectal Cancer Screening: Lesion Detection and Lesion Characterization	2023	irrelevant	X		X				X		X
293	gs	GS31	An ensemble deep learning based approach for red lesion detection in fundus images	2018	irrelevant	X		X		X				X
294	gs	GS32	Exploring uncertainty measures in deep networks for Multiple sclerosis lesion detection and segmentation	2020	irrelevant	X	X	X				X		X
295	gs	GS33	An improved strategy for skin lesion detection and classification using uniform segmentation and feature selection based approach	2018	irrelevant	X	X	X						X
296	gs	GS34	How far MS lesion detection and segmentation are integrated into the clinical workflow? A systematic review	2023	irrelevant	X		X		X			X	X
297	gs	GS35	An experimental study on breast lesion detection and classification from ultrasound images using deep learning architectures	2019	irrelevant	X	X	X						X
298	gs	GS36	Cross-modality synthesis from CT to PET using FCN and GAN networks for improved automated lesion detection	2019	irrelevant	X	X	X				X		X
299	gs	GS37	Image Quality and Lesion Detection on Deep Learning Reconstruction and Iterative Reconstruction of Submillisievert Chest and Abdominal CT	2020	irrelevant	X	X	X				X		X
300	gs	GS38	Deep Learning for Caries Detection and Classification	2021	irrelevant	X	X	X				X
301	gs	GS39	Detecting caries lesions of different radiographic extension on bitewings using deep learning	2020	irrelevant	X	X	X				X
302	gs	GS40	Automated feature detection in dental periapical radiographs by using deep learning	2021	irrelevant		X	X		X		X
303	gs	GS41	Anomaly detection in panoramic dental x-rays using a hybrid Deep Learning and Machine Learning approach	2020	irrelevant		X	X				X
304	gs	GS42	Detection and diagnosis of dental caries using a deep learning-based convolutional neural network algorithm	2018	irrelevant		X	X				X
305	gs	GS43	Deep Learning in Diagnosis of Dental Anomalies and Diseases: A Systematic Review	2023	irrelevant		X	X				X	X
306	gs	GS44	Deep-learning approach for caries detection and segmentation on dental bitewing radiographs	2021	irrelevant		X	X				X
307	gs	GS45	Evaluation of a deep learning system for automatic detection of proximal surface dental caries on bitewing radiographs	2022	irrelevant		X	X		X		X
308	gs	GS46	Anatomically Constrained Deep Learning for Automating Dental CBCT Segmentation and Lesion Detection	2021	irrelevant	X	X	X	X			X
309	gs	GS47	A Novel Deep Learning-Based Approach for Segmentation of Different Type Caries Lesions on Panoramic Radiographs	2023	irrelevant		X	X				X
310	gs	GS48	Deep Learning Application in Dental Caries Detection Using Intraoral Photos Taken by Smartphones	2022	irrelevant		X	X				X
311	gs	GS49	Development of a Deep Learning Algorithm for Periapical Disease Detection in Dental Radiographs	2020	irrelevant		X	X		X		X
312	gs	GS50	Uses of Different Machine Learning Algorithms for Diagnosis of Dental Caries	2022	irrelevant		X	X				X
313	gs	GS51	Deep learning for caries detection: A systematic review	2022	irrelevant		X	X		X		X	X
314	gs	GS52	Periodontal bone loss detection based on hybrid deep learning and machine learning models with a user-friendly application	2022	irrelevant		X	X		X		X
315	gs	GS53	Dental Caries Detection Using Score-Based Multi-Input Deep Convolutional Neural Network	2022	irrelevant		X	X				X
316	gs	GS54	Caries Detection with Near-Infrared Transillumination Using Deep Learning	2019	irrelevant		X	X		X		X
317	gs	GS55	Melanoma lesion detection and segmentation using deep region based convolutional neural network and fuzzy C-means clustering	2019	irrelevant	X	X	X						X
318	gs	GS56	Monkeypox Skin Lesion Detection Using Deep Learning Models: A Feasibility Study	2022	irrelevant	X	X	X					X	X
319	gs	GS57	Weakly Supervised Lesion Detection From Fundus Images	2019	irrelevant	X		X		X				X
320	gs	GS58	Simple methods for the lesion detection and severity grading of diabetic retinopathy by image processing and transfer learning	2021	irrelevant	X	X	X						X
321	gs	GS59	Attributes based skin lesion detection and recognition: A mask RCNN and transfer learning-based deep learning framework	2021	irrelevant	X	X	X						X
322	gs	GS60	Automated Whole-Body Bone Lesion Detection for Multiple Myeloma on 68Ga-Pentixafor PET/CT Imaging Using Deep Learning Methods	2018	irrelevant	X	X	X						X
323	gs	GS61	Endocuff Vision Reduces Inspection Time Without Decreasing Lesion Detection: A Clinical Randomized Trial	2020	irrelevant	X		X			X		X	X
324	gs	GS62	A Cascaded Deep Learning–Based Artificial Intelligence Algorithm for Automated Lesion Detection and Classification on Biparametric Prostate Magnetic Resonance Imaging	2022	irrelevant	X	X	X			X			X
325	gs	GS63	Brain Lesion Detection Using A Robust Variational Autoencoder and Transfer Learning	2020	irrelevant	X	X	X						X
326	gs	GS64	Asymmetric Loss Functions and Deep Densely-Connected Networks for Highly-Imbalanced Medical Image Segmentation: Application to Multiple Sclerosis Lesion Detection	2018	irrelevant	X	X	X						X
327	gs	GS65	Liver Lesion Detection from Weakly-Labeled Multi-phase CT Volumes with a Grouped Single Shot MultiBox Detector	2018	irrelevant	X	X	X						X
328	gs	GS66	One stage lesion detection based on 3D context convolutional neural networks	2019	irrelevant	X	X	X						X
329	gs	GS67	Unsupervised domain adaptation model for lesion detection in retinal OCT images	2021	irrelevant	X	X	X				X		X
330	gs	GS68	Ischemic stroke lesion detection, characterization and classification in CT images with optimal features selectio	2020	irrelevant	X		X						X
331	gs	GS69	Lesion Detection of Computed Tomography and Magnetic Resonance Imaging Image Based on Fully Convolutional Networks	2018	irrelevant	X		X			X			X
332	gs	GS70	Image fusion practice to improve the ischemic-stroke-lesion detection for efficient clinical decision making	2021	irrelevant	X		X				X		X
333	gs	GS71	Colorectal Sessile Serrated Lesion Detection Using Linked Color Imaging: A Multicenter, Parallel Randomized Controlled Trial	2023	irrelevant	X		X			X	X		X
334	gs	GS72	Skin Lesion Analysis towards Melanoma Detection Using Deep Learning Network	2018	irrelevant	X	X	X						X
335	gs	GS73	End-to-End AI-based MRI Reconstruction and Lesion Detection Pipeline for Evaluation of Deep Learning Image Reconstruction	2021	irrelevant	X	X	X				X		X
336	gs	GS74	Applications of deep learning in dentistry	2021	irrelevant		X	X				X
337	gs	GS75	Detecting caries lesions of different radiographic extension on bitewings using deep learning	2020	irrelevant		X	X				X
338	gs	GS76	Automated feature detection in dental periapical radiographs by using deep learning	2021	irrelevant		X	X				X
339	gs	GS77	Detection and diagnosis of dental caries using a deep learning-based convolutional neural network algorithm	2018	irrelevant		X	X				X
340	gs	GS78	Deep-learning approach for caries detection and segmentation on dental bitewing radiographs	2021	irrelevant		X	X				X
341	gs	GS79	Evaluation of a deep learning system for automatic detection of proximal surface dental caries on bitewing radiographs	2022	irrelevant		X	X		X		X
342	gs	GS80	Anatomically Constrained Deep Learning for Automating Dental CBCT Segmentation and Lesion Detection	2021	irrelevant	X	X	X	X			X
343	gs	GS81	Deep learning: A primer for dentists and dental researchers	2023	irrelevant		X	X		X		X
344	gs	GS82	Exploring uncertainty measures in deep networks for Multiple sclerosis lesion detection and segmentation	2020	irrelevant	X	X	X				X		X
345	gs	GS83	Deformation and Refined Features Based Lesion Detection on Chest X-Ray	2020	irrelevant	X	X	X						X
346	gs	GS84	A deep learning model for classification of diabetic retinopathy in eye fundus images based on retinal lesion detection	2021	irrelevant	X	X	X						X
347	gs	GS85	Image registration and appearance adaptation in non-correspondent image regions for new MS lesions detection	2022	irrelevant	X		X		X				X
348	gs	GS86	Deep learning based multiple sclerosis lesion detection utilizing synthetic data generation and soft attention mechanism	2022	irrelevant	X	X	X						X
349	gs	GS87	Leprosy Skin Lesion Detection: An AI Approach Using Few Shot Learning in a Small Clinical Dataset	2023	irrelevant	X		X		X		X		X
350	gs	GS88	Breast DCE-MRI Segmentation for Lesion Detection Using Clustering with Multi-verse Optimization Algorithm	2021	irrelevant	X		X			X			X

## Sheet: data extraction
no	ARTICLE NO	TITLE	YEAR	p.c	PUBLICATION PLACE OF THE ARTICLE	PUBLICATION TYPE (conference, symposium, etc.)	EVALUATION APPROACH (case study, experiment, etc.)	PAGE	AUTHORS
1	S28	Deep learning for categorization of endodontic lesion based on radiographic periapical index scoring system	2022	-	Clinical Oral Investigations	Journal	Experiment	1-8	Navas P. Moidu, Sidhartha Sharma, Amrita Chawla, Vijay Kumar, Ajay Logani
2	S65	Deep learning object detection of maxillary cyst‑like lesions on panoramic radiographs: preliminary study	2020	-	Oral Radiology	Journal	Experiment	1-7	Hirofumi Watanabe, Yoshiko Ariji, Motoki Fukuda, Chiaki Kuwada, Yoshitaka Kise, Michihito Nozawa, Yoshihiko Sugita, Eiichiro Ariji
3	S123	Attention‑guided jaw bone lesion diagnosis in panoramic radiography using minimal labeling efort	2024	-	Nature	Reports	Experiment	1-11	MinseonGwak, Jong PilYun2,5,6, JiYun Lee, Sang‑Sun Han, PooGyeon Park, Chena Lee
4	I12	Dental Disease Detection based on CNN for Panoramic Dental Radiographs	2023	ICICIS	2023 IEEE Eleventh International Conference on Intelligent Computing and Information Systems	Conference	Experiment	530-535	Manar El Bagoury, Omar Ahmed, Tassneem Hamdy, Marwan Akram, Hebatullah Amr, Mirna Al-Shetairy, Samah S Mehanny, Gihan Omar, Rana Mohamed, Walaa Gad
5	I13	Detection and Classification of Dental Defect using CNN	2022	ICICCS	Proceedings of the Sixth International Conference on Intelligent Computing and Control Systems	Journal	Experiment	1-7	Kaarthik K, Vivek G, Dineshkumar K, Balasubramani A
6	I34	Missing Teeth and Restoration Detection Using Dental Panoramic Radiography Based on Transfer Learning With CNNs	2022	-	IEEE Access	Journal	Experiment	1-11	Shıh-lun Chen, Tsung-yı Chen, Yen-cheng Huang, Chıung-an Chen, He-sheng Chou, Ya-yun Huang, Weı-chı Lın, Tzu-chıen Lı, Jıa-jun Yuan, Patrıcıa Angela R. Abu, Weı-yuan Chıang
7	I44	Deep Learning Based Lesion Detection on Dental Panoramic Radiographs	2023	ASYU	Innovations in Intelligent Systems and Applications Conference	Conference	Experiment	1-6	Kübra Demir, Işıl Karabey Aksakallı, Nursena Bayğın, Özlem Çomaklı Sökmen
8	W1	Detection of Dental Apical Lesions Using CNNs on Periapical Radiograph	2021	-	Sensors	Journal	Experiment	1-17	Chun-Wei Li, Szu-Yin Lin, He-Sheng Chou, Tsung-Yi Chen, Yu-An Chen, Sheng-Yu Liu, Yu-Lin Liu , Chiung-An Chen , Yen-Cheng Huang, Shih-Lun Chen, Yi-Cheng Mao, Patricia Angela R. Abu, Wei-Yuan Chiang, Wen-Shen Lo
9	W2	A High-Accuracy Detection System: Based on Transfer Learning for Apical Lesions on Periapical Radiograph	2022	-	Bioengineering	Journal	Experiment	1-16	Yueh Chuo, Wen-Ming Lin, Tsung-Yi Chen , Mei-Ling Chan, Yu-Sung Chang, Yan-Ru Lin, Yuan-Jin Lin, Yu-Han Shao, Chiung-An Chen, Shih-Lun Chen, Patricia Angela R. Abu
10	W4	Deep learning-based apical lesion segmentation from panoramic radiographs	2022	ISD	Imaging Science in Dentistry	Journal	Experiment	351-357	Il-Seok Song, Hak-Kyun Shin, Ju-Hee Kang, Jo-Eun Kim, Kyung-Hoe Huh, Won-Jin Yi, Sam-Sun Lee, Min-Suk Heo
11	W9	The effect of a deep- learning tool on dentists' performances in detecting apical radiolucencies on periapical radiographs	2022	-	Dentomaxillofacial Radiology	Journal	Experiment	1-7	Manal H. Hamdan, Lyudmila Tuzova, André Mol, Peter Z. Tawil, Dmitry Tuzoff, Donald A. Tyndall
12	W10	Evaluation of an Artificial Intelligence System for the Diagnosis of Apical Periodontitis on Digital Panoramic Images	2023	-	Nigerian Journal of Clinical Practice	Journal	Experiment	1085-1090	D İçöz, H Terzioğlu, MA Özel, R Karakurt
13	W11	Detection of Periapical Lesions on Panoramic Radiographs Using Deep Learning	2023	-	Clinical Oral Investigations	Journal	Experiment	1-8	Raidan Ba-Hattab, Noha Barhom, Safa A. Azim Osman, Iheb Naceur, Aseel Odeh, Arisha Asad, Shahd Ali R. N. Al-Najdi, Ehsan Ameri, Ammar Daer, Renan L. B. Da Silva, Claudio Costa, Arthur R. G. Cortes, Faleh Tamimi
14	W14	Artificial Intelligence for the Computer-aided Detection of Periapical Lesions in Cone-beam Computed Tomographic Images	2020	JOE	Journal of Endodontics	Journal	Experiment	1-7	Frank C. Setzer, Katherine J. Shi, Zhiyang Zhang, Hyunsoo Yoon, Mel Mupparapu, Jing Li
15	W17	Evaluating a Periapical Lesion Detection CNN on a Clinically Representative CBCT Dataset-A Validation Study	2024	J. Clin. Med	Journal of Clinical Medicine	Journal	Experiment	1-13	Arnela Hadzic, Martin Urschler , Jan-Niclas Aaron Press, Regina Riedl, Petra Rugani, Darko Štern, Barbara Kirnbauer
16	W19	Generalizability of deep learning models for dental image analysis	2021	-	Nature	Reports	Experiment	1-7	Joachim Krois, AnselmoGarcia Cantu, Akhilanand Chaurasia, Ranjitkumar Patil, Prabhat Kumar Chaudhari, RobertGaudin, SaschaGehrung, Falk Schwendicke
17	PM6	The role of deep learning for periapical lesion detection on panoramic radiographs	2023	-	Dentomaxillofacial Radiology	Journal	Experiment	1-12	Berrin Çelik, Ertugrul Furkan Savaştaer, Halil Ibrahim Kaya, Mahmut Emin Çelik
18	SD7	Detection of dental periapical lesions using retinex based image enhancement and lightweight deep learning model	2024	-	Image and Vision Computing	Journal	Experiment	1-12	Vaishali Latke, Vaibhav Narawade
19	SD10	Multi-model Deep Learning approach for segmentation of teeth and periapical lesions on Pantomographs	2023	-	Oral Surgery, Oral Medicine, Oral Pathology and Oral Radiology	Journal	Experiment	1-9	Niha Adnan, Fahad Umer, Shahzaib Malik, Owais A. Hussain
20	SD15	Apical status and prevalence of endodontic treated teeth among Saudi adults in Eastern province: A prospective radiographic evaluation	2022	-	King Saud University Saudi Dental Journal	Journal	Experiment	1-6	Khalaf A. Al-Awasi, Ghada A. Altaroti, Mustafa A. Aldajani, Abeer Assaf Alshammari, Marwah Ahmed Almunasif, Abdulrahman Abdullah M. AlQarni, Mohammed Ameer Aldokhi, Tarek Ezzeldin, Intisar Ahmad Siddiqui
21	SD20	Deep Learning for the Radiographic Detection of Apical Lesions	2019	JOE	Journal of Endodontics	Journal	Experiment	917-922	Thomas Eker, Joachim Krois, Leonie Meinhold, Karim Elhennawy, Ramy Emara, Tatiana Golla, Falk Schwendicke
22	SD24	Automatic Detection of Periapical Osteolytic Lesions on Cone-beam Computed Tomography Using Deep Convolutional Neuronal Networks	2022	JOE	Journal of Endodontics	Journal	Experiment	1434-1440	Barbara Kirnbauer, Arnela Hadzic, Norbert Jakse, Horst Bischof, Darko Stern
23	GS2	A U-Net Approach to Apical Lesion Segmentation on Panoramic Radiographs	2022	-	Hindawi BioMed Research International	Journal	Experiment	1-7	Ibrahim S. Bayrakdar , Kaan Orhan, Özer Çelik, Elif Bilgir, Hande Sağlam, Fatma Akkoca Kaplan, Sinem Atay Görür, Alper Odabaş , Ahmet Faruk Aslan , Ingrid Różyło-Kalinowska
24	GS7	Development of a Deep Learning Algorithm for Periapical Disease Detection in Dental Radiographs	2020	-	Diagnostics	Journal	Experiment	1-21	Michael G. Endres, Florian Hillen, Marios Salloumis, Ahmad R. Sedaghat, Stefan M. Niehues, Olivia Quatela, Henning Hanken, Ralf Smeets, Benedicta Beck-Broichsitter, Carsten Rendenbach, Karim Lakhani, Max Heiland, Robert A. Gaudin
25	GS9	A deep learning approach for radiological detection and classification of radicular cysts and periapical granulomas	2023	-	Journal of Dentistry	Journal	Experiment	1-8	Jonas Ver Berne, Soroush Baseri Saadi, Constantinus Politis, Reinhilde Jacobs
26	GS10	Automatic Classification System for Periapical Lesions in Cone-Beam Computed Tomography	2022	-	Sensors	Journal	Experiment	1-15	Maria Alice Andrade Calazans, Felipe Alberto B. S. Ferreira, Maria de Lourdes Melo Guedes Alcoforado, Andrezza dos Santos, Andréa dos Anjos Pontual, Francisco Madeiro
27	GS14	Automatic Lesion Detection in Periapical X-rays	2022	ICECCE	Proc. of the 1st International Conference on Electrical, Communication and Computer Engineering	Conference	Experiment	1-6	Muhammad Sajad, Imran Shafi Snr, Jamil Ahmad Fellow
28	GS16	Periapical Lesion Diagnosis Support System Based on X-ray Images Using Machine Learning Technique	2021	-	World Journal of Dentistry	Journal	Experiment	189-193	Vo TN Ngoc, Do H Viet, Le K Anh, Dinh Q Minh, Le L Nghia, Hoang K Loan, Tran M Tuan, Tran T Ngan, Nguyen T Tra
29	GS21	A New Approach towards Detection of Periapical Lesions using Artificial Intelligence	2023	GRENZE	Grenze International Journal of Engineering and Technology	Journal	Experiment	395-402	Vaishali Latke, Vaibhav Eknath Narawade

## Sheet: metrics
FOUND	TOTAL	SELECTED		YEAR	Journal	Conference	Reports
springer	126	3		2019	1									NO	PUBLICATION	LONG NAME	TYPE	INSTANCE
ieee	44	4		2020	3									1	-	Deep learning for categorization of endodontic lesion based on radiographic periapical index scoring system	Journal	1
wos	24	9		2021	2		1							2	-	Deep learning object detection of maxillary cyst‑like lesions on panoramic radiographs: preliminary study	Journal	1
pubmed	44	1		2022	10	1								3	-	Attention‑guided jaw bone lesion diagnosis in panoramic radiography using minimal labeling efort	Reports	1
sd	24	5		2023	7	2								4	ICICIS	Dental Disease Detection based on CNN for Panoramic Dental Radiographs	Conference	1
gs	88	7		2024	1		1							5	-	Detection and Classification of Dental Defect using CNN	Journal	1
TOTAL	350	29		TOTAL	24	3	2							6	-	Missing Teeth and Restoration Detection Using Dental Panoramic Radiography Based on Transfer Learning With CNNs	Journal	1
														7	ASYU	Deep Learning Based Lesion Detection on Dental Panoramic Radiographs	Conference	1
														8	-	Detection of Dental Apical Lesions Using CNNs on Periapical Radiograph	Journal	1
														9	-	A High-Accuracy Detection System: Based on Transfer Learning for Apical Lesions on Periapical Radiograph	Journal	1
														10	ISD	Deep learning-based apical lesion segmentation from panoramic radiographs	Journal	1
														11	-	The effect of a deep- learning tool on dentists' performances in detecting apical radiolucencies on periapical radiographs	Journal	1
														12	-	Evaluation of an Artificial Intelligence System for the Diagnosis of Apical Periodontitis on Digital Panoramic Images	Journal	1
														13	-	Detection of Periapical Lesions on Panoramic Radiographs Using Deep Learning	Journal	1
														14	JOE	Artificial Intelligence for the Computer-aided Detection of Periapical Lesions in Cone-beam Computed Tomographic Images	Journal	1
														15	J. Clin. Med	Evaluating a Periapical Lesion Detection CNN on a Clinically Representative CBCT Dataset-A Validation Study	Journal	1
														16	-	Generalizability of deep learning models for dental image analysis	Reports	1
														17	-	The role of deep learning for periapical lesion detection on panoramic radiographs	Journal	1
														18	-	Detection of dental periapical lesions using retinex based image enhancement and lightweight deep learning model	Journal	1
														19	-	Multi-model Deep Learning approach for segmentation of teeth and periapical lesions on Pantomographs	Journal	1
														20	-	Apical status and prevalence of endodontic treated teeth among Saudi adults in Eastern province: A prospective radiographic evaluation	Journal	1
														21	JOE	Deep Learning for the Radiographic Detection of Apical Lesions	Journal	1
														22	JOE	Automatic Detection of Periapical Osteolytic Lesions on Cone-beam Computed Tomography Using Deep Convolutional Neuronal Networks	Journal	1
														23	-	A U-Net Approach to Apical Lesion Segmentation on Panoramic Radiographs	Journal	1
														24	-	Development of a Deep Learning Algorithm for Periapical Disease Detection in Dental Radiographs	Journal	1
														25	-	A deep learning approach for radiological detection and classification of radicular cysts and periapical granulomas	Journal	1
														26	-	Automatic Classification System for Periapical Lesions in Cone-Beam Computed Tomography	Journal	1
														27	ICECCE	Automatic Lesion Detection in Periapical X-rays	Conference	1
														28	-	Periapical Lesion Diagnosis Support System Based on X-ray Images Using Machine Learning Technique	Journal	1
														29	GRENZE	A New Approach towards Detection of Periapical Lesions using Artificial Intelligence	Journal	1
														TOTAL				29

## Sheet: q-metrics
	Reporting Quality	Relevance Quality	Rigor Quality	Credibility of Evidence		REPORTING							RELEVANCE
0	0		0	0
0.5	0	6	0	1
1	0	23	2	5
1.5	0	0	3	12
2	3	0	9	11
2.5	8	0	12	0
3	18	0	3	0
TOTAL	29	29	29	29
	Quality	Inst.
	4	0
	4.5	0
	5	0
	5.5	0
	6	0
	6.5	3				RIGOR							CREDIBILITY
	7	3
	7.5	3
	8	1
	8.5	5
	9	7
	9.5	7
	10	0
	TOTAL	29
						QUALITY

## Sheet: quality
			REPORTING				RIGOR				CREDIBILITY			RELEVANCE
			aim	scope& context	emprical study		valid and reliable?	documented adequately	question answered		neg findings	cred,validity and reliability		conc. Related to the aim	rsrch/ practc
#	new	Name	Q1	Q2	Q3	RPRT	Q4	Q5	Q6	RIG	Q7	Q8	CRED	Q9	Q10	REL	TOTAL
1	S28	Deep learning for categorization of endodontic lesion based on radiographic periapical index scoring system	1	1.0	1	3.0	1	1	1	3.0	0.5	1	1.5	1	1	2.0	9.5
2	S65	Deep learning object detection of maxillary cyst‑like lesions on panoramic radiographs: preliminary study	1	1.0	1	3.0	1.0	1	0.5	2.5	1.0	1	2.0	1.0	1	2.0	9.5
3	S123	Attention‑guided jaw bone lesion diagnosis in panoramic radiography using minimal labeling efort	1	1.0	1	3.0	1.0	1	0.5	2.5	0.5	1.0	1.5	1.0	1	2.0	9.0
4	I12	Dental Disease Detection based on CNN for Panoramic Dental Radiographs	1	0.5	1	2.5	0.5	0.5	0.5	1.5	1	0.5	1.5	0.5	1	1.5	7.0
5	I13	Detection and Classification of Dental Defect using CNN	1	1.0	1	3.0	0.5	1	0.5	2.0	0.0	0.5	0.5	1.0	1.0	2.0	7.5
6	I34	Missing Teeth and Restoration Detection Using Dental Panoramic Radiography Based on Transfer Learning With CNNs	1	0.5	1	2.5	1	1	0.5	2.5	1	1	2.0	1	1	2.0	9.0
7	I44	Deep Learning Based Lesion Detection on Dental Panoramic Radiographs	1	1.0	1.0	3.0	1.0	1.0	0.5	2.5	0.5	1.0	1.5	1.0	1.0	2.0	9.0
8	W1	Detection of Dental Apical Lesions Using CNNs on Periapical Radiograph	1	1.0	1.0	3.0	1.0	0.5	0.5	2.0	0.5	0.5	1.0	0.5	1.0	1.5	7.5
9	W2	A High-Accuracy Detection System: Based on Transfer Learning for Apical Lesions on Periapical Radiograph	1	0.5	1.0	2.5	1.0	1.0	0.5	2.5	0.5	1.0	1.5	1.0	1.0	2.0	8.5
10	W4	Deep learning-based apical lesion segmentation from panoramic radiographs	1	0.5	1.0	2.5	1.0	1.0	0.5	2.5	1.0	1.0	2.0	1.0	1.0	2.0	9.0
11	W9	The effect of a deep- learning tool on dentists' performances in detecting apical radiolucencies on periapical radiographs	1	1.0	1.0	3.0	1.0	0.5	0.5	2.0	0.5	1.0	1.5	1.0	1.0	2.0	8.5
12	W10	Evaluation of an Artificial Intelligence System for the Diagnosis of Apical Periodontitis on Digital Panoramic Images	1	1.0	0.5	2.5	0.0	0.5	0.5	1.0	1.0	0.5	1.5	1.0	0.5	1.5	6.5
13	W11	Detection of Periapical Lesions on Panoramic Radiographs Using Deep Learning	1	1.0	1.0	3.0	0.5	1.0	0.5	2.0	1.0	0.5	1.5	1.0	1.0	2.0	8.5
14	W14	Artificial Intelligence for the Computer-aided Detection of Periapical Lesions in Cone-beam Computed Tomographic Images	1	0.5	1.0	2.5	0.5	0.0	0.5	1.0	1.0	0.5	1.5	1.0	0.5	1.5	6.5
15	W17	Evaluating a Periapical Lesion Detection CNN on a Clinically Representative CBCT Dataset-A Validation Study	1	1.0	1.0	3.0	1.0	0.5	0.5	2.0	1.0	1.0	2.0	1.0	1.0	2.0	9.0
16	W19	Generalizability of deep learning models for dental image analysis	1	0.5	0.5	2.0	1.0	0.0	0.5	1.5	1.0	0.5	1.5	1.0	0.5	1.5	6.5
17	PM6	The role of deep learning for periapical lesion detection on panoramic radiographs	1	1.0	1.0	3.0	1.0	1.0	0.5	2.5	1.0	1.0	2.0	1.0	1.0	2.0	9.5
18	SD7	Detection of dental periapical lesions using retinex based image enhancement and lightweight deep learning model	1	1.0	1.0	3.0	1.0	1.0	1.0	3.0	0.0	1.0	1.0	1.0	1.0	2.0	9.0
19	SD10	Multi-model Deep Learning approach for segmentation of teeth and periapical lesions on Pantomographs	1	1.0	1.0	3.0	0.5	1.0	0.5	2.5	1.0	1.0	2.0	1.0	1.0	2.0	9.5
20	SD15	Apical status and prevalence of endodontic treated teeth among Saudi adults in Eastern province: A prospective radiographic evaluation	1	0.5	0.5	2.0	1.0	0.5	0.5	2.0	1.0	0.5	1.5	1.0	0.5	1.5	7.0
21	SD20	Deep Learning for the Radiographic Detection of Apical Lesions	1	0.5	0.5	2.0	0.5	0.5	0.5	1.5	1.0	0.5	1.5	1.0	1.0	2.0	7.0
22	SD24	Automatic Detection of Periapical Osteolytic Lesions on Cone-beam Computed Tomography Using Deep Convolutional Neuronal Networks	1	0.5	1	2.5	1	0.5	0.5	2.0	1	1	2.0	1	1.0	2.0	8.5
23	GS2	A U-Net Approach to Apical Lesion Segmentation on Panoramic Radiographs	1	1.0	1.0	3.0	1.0	1.0	0.5	2.5	1.0	1.0	2.0	1.0	1.0	2.0	9.5
24	GS7	Development of a Deep Learning Algorithm for Periapical Disease Detection in Dental Radiographs	1	1.0	0.5	2.5	1.0	0.5	1.0	2.5	1.0	1.0	2.0	1.0	0.5	1.5	8.5
25	GS9	A deep learning approach for radiological detection and classification of radicular cysts and periapical granulomas	1	1.0	1.0	3.0	1.0	1.0	1.0	3.0	0.0	1.0	1.0	1.0	1.0	2.0	9.0
26	GS10	Automatic Classification System for Periapical Lesions in Cone-Beam Computed Tomography	1	1.0	1.0	3.0	1.0	0.5	0.5	2.0	0.0	1.0	1.0	1.0	0.5	1.5	7.5
27	GS14	Automatic Lesion Detection in Periapical X-rays	1	1.0	1.0	3.0	1.0	1.0	0.5	2.5	1.0	1.0	2.0	1.0	1.0	2.0	9.5
28	GS16	Periapical Lesion Diagnosis Support System Based on X-ray Images Using Machine Learning Technique	1	1.0	1.0	3.0	1.0	0.5	0.5	2.0	0.5	0.5	1.0	1.0	1.0	2.0	8.0
29	GS21	A New Approach towards Detection of Periapical Lesions using Artificial Intelligence	1	1.0	1.0	3.0	1.0	0.5	1.0	2.5	1.0	1.0	2.0	1.0	1.0	2.0	9.5

## Sheet: RESULTS
					RQ1 : Object Types								RQ2 : State-of-the-art Approaches															RQ3 : Data Augmentation Methods														RQ1 : Object Types
#	title	qlty	year	OT1	OT2	OT3	OT4	OT5	Σ(X)	SA1	SA2	SA3	SA4	SA5	SA6	SA7	SA8	SA9	SA10	SA11	SA12	SA13	SA14	Σ(X)	DA1	DA2	DA3	DA4	DA5	DA6	DA7	DA8	DA9	DA10	DA11	DA12	Σ(X)				OT1	Periapical Lesion
S28	Deep learning for categorization of endodontic lesion based on radiographic periapical index scoring system	9.5	2022	X					1			X												1													0				OT2	Cyst Lesion
S65	Deep learning object detection of maxillary cyst‑like lesions on panoramic radiographs: preliminary study	9.5	2020		X				1													X		1													0				OT3	Jaw Bone Lesion
S123	Attention‑guided jaw bone lesion diagnosis in panoramic radiography using minimal labeling efort	9.0	2024			X			1															0	X	X	X										3				OT4	Tooth Decay Lesion
I12	Dental Disease Detection based on CNN for Panoramic Dental Radiographs	7.0	2023	X					1			X												1	X			X	X	X							4				OT5	Apical Lesion
I13	Detection and Classification of Dental Defect using CNN	7.5	2022				X		1				X											1													0
I34	Missing Teeth and Restoration Detection Using Dental Panoramic Radiography Based on Transfer Learning With CNNs	9.0	2022				X		1					X					X					2													0
I44	Deep Learning Based Lesion Detection on Dental Panoramic Radiographs	9.0	2023					X	1			X								X				2													0					RQ2: State-of-the-art Approaches
W1	Detection of Dental Apical Lesions Using CNNs on Periapical Radiograph	7.5	2021					X	1		X			X		X					X			4													0				SA1	U-Net
W2	A High-Accuracy Detection System: Based on Transfer Learning for Apical Lesions on Periapical Radiograph	8.5	2022	X				X	2		X													1													0				SA2	AlexNet
W4	Deep learning-based apical lesion segmentation from panoramic radiographs	9.0	2022					X	1	X														1	X					X		X	X	X			5				SA3	YoloV3, YoloV5, YoloV8
W9	The effect of a deep- learning tool on dentists' performances in detecting apical radiolucencies on periapical radiographs	8.5	2022	X				X	2						X									1													0				SA4	CNN
W10	Evaluation of an Artificial Intelligence System for the Diagnosis of Apical Periodontitis on Digital Panoramic Images	6.5	2023					X	1			X												1	X												1				SA5	GoogleNet
W11	Detection of Periapical Lesions on Panoramic Radiographs Using Deep Learning	8.5	2023	X					1			X												1													0				SA6	Denti.Al
W14	Artificial Intelligence for the Computer-aided Detection of Periapical Lesions in Cone-beam Computed Tomographic Images	6.5	2020	X					1	X														1													0				SA7	VGG16, VGG19
W17	Evaluating a Periapical Lesion Detection CNN on a Clinically Representative CBCT Dataset-A Validation Study	9.0	2024	X					1	X														1													0				SA8	DentaVN
W19	Generalizability of deep learning models for dental image analysis	6.5	2021					X	1															0													0				SA9	RetinaNet
PM6	The role of deep learning for periapical lesion detection on panoramic radiographs	9.5	2023	X					1									X						1													0				SA10	SqueezeNet
SD7	Detection of dental periapical lesions using retinex based image enhancement and lightweight deep learning model	9.0	2024	X					1	X														1						X	X	X					3				SA11	SAM
SD10	Multi-model Deep Learning approach for segmentation of teeth and periapical lesions on Pantomographs	9.5	2023	X				X	2	X			X											2													0				SA12	ResNet50
SD15	Apical status and prevalence of endodontic treated teeth among Saudi adults in Eastern province: A prospective radiographic evaluation	7.0	2022	X					1															0													0				SA13	DetectNet
SD20	Deep Learning for the Radiographic Detection of Apical Lesions	7.0	2019					X	1															0													0				SA14	MobilNetV2
SD24	Automatic Detection of Periapical Osteolytic Lesions on Cone-beam Computed Tomography Using Deep Convolutional Neuronal Networks	8.5	2022	X					1	X														1													0
GS2	A U-Net Approach to Apical Lesion Segmentation on Panoramic Radiographs	9.5	2022					X	1	X														1						X							1
GS7	Development of a Deep Learning Algorithm for Periapical Disease Detection in Dental Radiographs	8.5	2020	X					1	X														1						X			X				2					RQ3: Data Augmentation Methods
GS9	A deep learning approach for radiological detection and classification of radicular cysts and periapical granulomas	9.0	2023	X	X				2														X	1					X								1				DA1	Brightness and contrast
GS10	Automatic Classification System for Periapical Lesions in Cone-Beam Computed Tomography	7.5	2022	X					1							X								1									X		X		2				DA2	Horizontal mirroring
GS14	Automatic Lesion Detection in Periapical X-rays	9.5	2022	X					1		X													1									X			X	2				DA3	Trapeziod transformation
GS16	Periapical Lesion Diagnosis Support System Based on X-ray Images Using Machine Learning Technique	8.0	2021	X					1								X							1													0				DA4	Resize
GS21	A New Approach towards Detection of Periapical Lesions using Artificial Intelligence	9.5	2023	X					1				X											1									X			X	2				DA5	Lipping
				18	2	1	2	10		8	3	5	3	2	1	2	1	1	1	1	1	1	1		4	1	1	1	2	5	1	2	5	1	1	2					DA6	Flip(Horizontal Flip,Vertical Flip)
									33															31													26				DA7	Rescale
																																									DA8	Shift(Width Shift Range, Height Shift Range, Blurry Shift)
																																									DA9	Rotation and reflection
																																									DA10	Sharpening
																																									DA11	Zoom
																																									DA12	Grayscale
